# Supplementary material for: Experimental and Metabolic Modeling Evidence for a Folate-Cleaving Side-Activity of Ketopantoate Hydroxymethyltransferase (PanB)
Source: Front Microbiol. 2016 Mar 31;7:431. doi: 10.3389/fmicb.2016.00431 (PMC4814558; doi:10.3389/fmicb.2016.00431)
Supplement: Supplementary file 2 [file Table2.XLSX]

## Sheet: Sheet1
Compound	Type	Initial concentration (M)	Reference	Steady state concentration Model 1 (M)	Steady state concentration Model 2 (M)	Steady state concentration Model 3 (M)	Sensitivity
AMP	Fixed	0.00028	PMID: 19561621	0.00028	0.00028	0.00028	Altering this concentration has no impact on the model as it is a product of an irreversible reaction.
ADP	Fixed	0.00056	PMID: 19561621	0.00056	0.00056	0.00056	Altering this concentration has no impact on the model as it is a product of an irreversible reaction.
ATP	Fixed	0.0096	PMID: 19561621	0.0096	0.0096	0.0096	Altering this concentration impacts the steady state concentration of H2-HMPt.
Ppi	Fixed	0.0005	PMID: 6291941; PMID: 2546923	0.0005	0.0005	0.0005	Altering this concentration has no impact on the model as it is a product of an irreversible reaction.
Pi	Fixed	0.01	PMID: 7744829; PMID:8416912	0.01	0.01	0.01	Altering this concentration has no impact on the model as it is a product of an irreversible reaction.
NADP	Fixed	9.4e-07		9.4e-07	9.4e-07	9.4e-07	Altering this concentration has no impact on the model as it is a product of an irreversible reaction.
NADPH	Fixed	9.4e-07		9.4e-07	9.4e-07	9.4e-07	Altering this concentration impacts the steady state concentration of DHF.
Glycine	Fixed	0.000277	http://www.clfs.umd.edu/biology/paynterlab/labpub/IntracellularOsmolytes.pdf	0.000277	0.000277	0.000277	Altering this concentration impacts the steady state ratio of THF and CH2-THF.
L-serine	Fixed	6.8e-05	PMID: 19561621	6.8e-05	6.8e-05	6.8e-05	Altering this concentration impacts the steady state ratio of THF and CH2-THF.
L-glutamate	Fixed	0.000846		0.000846	0.000846	0.000846	Altering this concentration impacts the steady state concentration of H2-Pteroate.
H2-HMPt	Balanced	3.315e-06	Measured in current manuscript	3.31833e-06	7.7807e-06	2.16547e-05	Altering this concentration only impacts dynamics, as steady state concentration is controled by other variables.
H2-HMPterinPP	Balanced	1e-05		1.12174e-05	1.71768e-05	2.86556e-05	Altering this concentration only impacts dynamics, as steady state concentration is controled by other variables.
H2-Pteroate	Balanced	1e-05		1.00216e-05	2.34982e-05	6.53987e-05	Altering this concentration only impacts dynamics, as steady state concentration is controled by other variables.
DHF	Balanced	1e-05		1.71784e-05	4.02793e-05	0.000112103	Altering this concentration only impacts dynamics, as steady state concentration is controled by other variables.
THF	Balanced	0.000169	Measured in current manuscript	0.000169976	0.000171386	0.000514759	Altering this concentration only impacts dynamics, as steady state concentration is controled by other variables.
CH2-THF	Balanced	8.47e-05	Measured in current manuscript	8.43311e-05	8.38161e-05	0.000252032	Altering this concentration only impacts dynamics, as steady state concentration is controled by other variables.
p-ABA	Balanced	1e-05		1.12174e-05	1.71768e-05	2.86556e-05	Altering this concentration only impacts dynamics, as steady state concentration is controled by other variables.
