# Supplementary material for: Experimental and Metabolic Modeling Evidence for a Folate-Cleaving Side-Activity of Ketopantoate Hydroxymethyltransferase (PanB)
Source: Front Microbiol. 2016 Mar 31;7:431. doi: 10.3389/fmicb.2016.00431 (PMC4814558; doi:10.3389/fmicb.2016.00431)
Supplement: Supplementary file 3 [file Table3.XLSX]

## Sheet: Sheet1
Reaction	Equation	Type	Model 1 kinetics (M/sec)	Model 2 kinetics (M/sec)	Model 3 kinetics (M/sec)	Sensivity analysis
H2-HMPt production	-> H2-HMPt	Source	Fixed: 0.000000166	Fixed: 0.000000166	Fixed: 0.000000235	This reaction governs the steady-state net flux through the enitre pathway
p-ABA production	-> p-ABA	Source	Fixed: 0.000000166	Fixed: 0.000000166	Fixed: 0.000000235	This reaction governs the steady-state net flux through the enitre pathway
CH2-THF drain	CH2-THF ->	Drain	1.726e-7 [CH2-THF] / (5.921e-5 + [CH2-THF])	1.726e-7 [CH2-THF] / (5.921e-5 + [CH2-THF])	1.726e-7 [CH2-THF] / (5.921e-5 + [CH2-THF])	This reaction controls the steady state concentration of CH2-THF
THF drain	THF ->	Drain	1.243e-7 [THF] / (1.571e-4 + [THF])	1.243e-7 [THF] / (1.571e-4 + [THF])	1.243e-7 [THF] / (1.571e-4 + [THF])	This reaction controls the steady state concentration of THF
FolK	ATP + H2-HMPt -> AMP + H2-HMPterinPP	Enzyme	15.8 [ATP][H2-HMPt]	15.8 [ATP][H2-HMPt]	15.8 [ATP][H2-HMPt]	This reaction kinetics controls the steady state concentration of H2-HMPt
FolP	p-ABA + H2-HMPterinPP -> PPi + H2-Pteroate	Enzyme	4000 [p-ABA][H2-HMPterinPP]	4000 [p-ABA][H2-HMPterinPP]	4000 [p-ABA][H2-HMPterinPP]	This reaction kinetics controls the steady state concentration of H2-HMPterinPP.
FolC	L-Glutamate + ATP + H2-Pteroate -> DHF + ADP + Phosphate	Enzyme	6184 [L-Glutamate][ATP][H2-Pteroate]	6184 [L-Glutamate][ATP][H2-Pteroate]	6184 [L-Glutamate][ATP][H2-Pteroate]	This reaction kinetics controls the steady state concentration of H2-Pteroate.
FolA	DHF + NADPH -> NADP + THF	Enzyme	31170 [DHF][NADPH]	31170 [DHF][NADPH]	31170 [DHF][NADPH]	This reaction kinetics controls the steady state concentration of DHF.
GlyA	THF + L-serine = CH2-THF + Glycine	Enzyme	4080 [THF][L-serine] - 2000 [CH2-THF][Glycine]	4080 [THF][L-serine] - 2000 [CH2-THF][Glycine]	4080 [THF][L-serine] - 2000 [CH2-THF][Glycine]	This reaction controls the ratio of THF to CH2-THF
PanB	CH2-THF -> H2-HMPt + p-ABA	Enzyme	0.004 [CH2-THF]	0.00121 [CH2-THF]	0.008 [CH2-THF]	This reaction controls the magnitude of the recycle flux and the steady-state concentration of H2-HMPt. It has a small impact on the steady state concentration of CH2-THF.
