# Supplementary material for: Experimental and Metabolic Modeling Evidence for a Folate-Cleaving Side-Activity of Ketopantoate Hydroxymethyltransferase (PanB)
Source: Front Microbiol. 2016 Mar 31;7:431. doi: 10.3389/fmicb.2016.00431 (PMC4814558; doi:10.3389/fmicb.2016.00431)
Supplement: Supplementary file 4 [file DataSheet1.ZIP]

Archive with 3 entries (3 files):
- Wildtype_panB_and_folate_flux.cps
- Overexpressed_panB_and_increased_folate_flux.cps
- Overexpressed_panB_and_original_folate_flux.cps
